# Supplementary material for: MOC31 for the Diagnosis of Metastatic Carcinoma and Mesothelial Lesions in Effusion Fluid—A Systematic Review and Meta-Analysis
Source: Diagnostics (Basel). 2025 Oct 23;15(21):2675. doi: 10.3390/diagnostics15212675 (PMC12608982; doi:10.3390/diagnostics15212675)
Supplement: Supplementary file 1 [file diagnostics-15-02675-s001.zip]

Archive with 4 entries (4 files):
- #Supplementary_figure_S1.pdf
- #Supplementary_material_S1_PRISMA_DTA_Checklist_MOC31_20250526_.pdf
- #Supplementary_material_S2.pdf
- Supplementary_table_S1_2x2tables.pdf
